# Supplementary material for: Usual nutrient intake and adherence to dietary reference values among 3–6-year-old Finnish preschoolers
Source: Food Nutr Res. 2026 Jun 23;70:10.29219/fnr.v70.13624. doi: 10.29219/fnr.v70.13624 (PMC13325956; doi:10.29219/fnr.v70.13624)
Supplement: Supplementary file 1 [file FNR-70-13624-s1.xlsx]

## Sheet: Article information
Article title	Usual nutrient intake and adherence to dietary reference values among 3–6-year-old Finnish preschoolers
Journal name	Food & Nutrition Research

## Sheet: Supplementary Table 1
	Supplementary Table 1. Food-group specific formulas to estimate the intake of added and free sugars. DAGIS survey (2015–2016). FRUS; fructose; LACS, lactose; SUCS, sucrose; SUGAR: sugars, total.
	Food category	Formula: Added sugar	Formula: Free sugar	Description
	puréed vegetable soups	0	SUGAR-LACS	The cellular structure of the vegetables has been broken down, and the sugars naturally present in vegetables are considered free. Lactose from dairy is not counted as free sugar.
	berries with added sugar	SUGAR*0.65	SUGAR*0.65	The sugar from berries is not included in added or free sugar. The most used items in the DAGIS data were reviewed, and the proportion of added sugar was estimated using corresponding recipes from Fineli.
	fruit and berry soups, sweetened with sugar	SUGAR*0.85	SUGAR	The sugar is from puréed berries, fruit juice, and table sugar. Hence, all the sugar is considered free. The proportion of added sugar is based on a typical Finnish recipe and one commonly consumed industrial product and estimated from product info from the manufacturer.
	fruit and berry soups with no added sugar	0	SUGAR	The sugar is from puréed berries and fruit juice. Hence, all the sugar is considered free.
	berry pies and rhubarb pies	SUGAR*0.65	SUGAR*0.65	The sugar from berries or rhubarb is not included in added or free sugar. The most used items in the DAGIS data were reviewed, and the proportion of added sugar was estimated using corresponding recipes from Fineli.
	apple pies	SUGAR*0.60	SUGAR*0.60	The sugar from apple is not included in added or free sugar. The most used items in the DAGIS data were reviewed, and the proportion of added sugar was estimated using corresponding recipes from Fineli.
	canned fruit in juice	0	SUGAR*0.50	The most used products in the DAGIS data were reviewed, and the sugar content of the fruit juice in canned fruit was estimated using corresponding products from Fineli.
	canned fruit with added sugar	SUGAR*0.15	SUGAR*0.15	The sugar from fruit is not included in added or free sugar. The most used items in the DAGIS data were reviewed, and the proportion of added sugar was estimated using corresponding recipes from Fineli.
	fruit purées with no added sugar	0	SUGAR	The cellular structure of the fruits has been broken down, and the sugars naturally present in fruits are considered free.
	fruit purées with added sugar	SUGAR*0.35	SUGAR	A proportion of the sugars present in the product is added. The cellular structure of the fruits has been broken down, and the sugars naturally present in fruits are considered free. The proportion of added sugar is based on one commonly consumed industrial product and estimated from product info from the manufacturer.
	jams, marmalades	SUGAR*0.95	SUGAR	The most used products were reviewed from the DAGIS data, and the proportion of added sugar was estimated based on the amount of added sugar in the products reported by the manufacturers. The cellular structure of the fruit/berries has been broken down. Thus, all sugars in jams and marmalades are considered free.
	100% juice	0	SUGAR	The cellular structure of the fruits has been broken down, and the sugars naturally present in fruits are considered free.
	smoothies with no added sugar	0	SUGAR-LACS	The cellular structure of the fruit has been broken down, and the sugars naturally present in fruit are considered free. Lactose from dairy is not counted as free sugar.
	smoothies with added sugar	SUGAR*0.15	SUGAR-LACS	The cellular structure of the fruit has been broken down, and the sugars naturally present in fruit are considered free. Lactose from dairy is not counted as free sugar. The most used products were reviewed from the DAGIS data, and the proportion of added sugar was estimated from corresponding recipes from Fineli.
	breakfast cereals, sweetened with sugar	SUGAR	SUGAR	The amount of naturally occurring sugars in cereal is negligible. Thus, all the sugar is considered added/free.
	müesli, sweetened with sugar	SUGAR-FRUS	SUGAR-FRUS	The amount of naturally occurring sugars in cereal is negligible. However, sugar from dried fruit is not added/free.
	porridge with added sugar	SUGAR	SUGAR	The amount of naturally occurring sugars in cereal is negligible. Thus, all the sugar is considered added/free.
	cookies, biscuits	SUGAR-LACS	SUGAR-LACS	The amount of naturally occurring sugars in cereal is negligible. Lactose from dairy is not counted as free sugar.
	cakes, sweet bakery products	SUGAR-LACS	SUGAR-LACS	The amount of naturally occurring sugars in cereal is negligible. Lactose from dairy is not counted as free sugar.
	pancakes, crêpes	SUGAR-LACS	SUGAR-LACS	The amount of naturally occurring sugars in cereal is negligible. Lactose from dairy is not counted as free sugar.
	buns, doughnuts	SUGAR-LACS	SUGAR-LACS	The amount of naturally occurring sugars in cereal is negligible. Lactose from dairy is not counted as free sugar.
	rye bread, sweetened	SUGAR	SUGAR	The amount of naturally occurring sugars is negligible and was not taken into account. Thus, the total amount of sugars present in the product came from sugar, syrup, and others added in industry.
	mixed bread, sweetened	SUGAR	SUGAR	The amount of naturally occurring sugars is negligible and was not taken into account. Thus, the total amount of sugars present in the product came from sugar, syrup, and others added in industry.
	wheat bread, sweetened	SUGAR	SUGAR	The amount of naturally occurring sugars is negligible and was not taken into account. Thus, the total amount of sugars present in the product came from sugar, syrup, and others added in industry.
	salad dressings, vegetable oils	SUGAR	SUGAR	The amount of naturally occurring sugars is negligible; all sugars are considered added/free.
	sour milks, sweetened with sugar	SUCS	SUCS	Sucrose mainly comes from table sugar. Sugars naturally present in dairy do not count as added or free sugars.
	flavoured milks	SUCS	SUCS	Sucrose mainly comes from table sugar. Sugars naturally present in dairy do not count as added or free sugars.
	yoghurt, flavoured	SUCS	SUGAR-LACS	Most sucrose comes from table sugar, with the amount of sucrose from fruit being negligible. The cellular structure of the fruit has been broken down, and the sugars naturally present in fruit are considered free. Lactose from dairy is not counted as free sugar. Low-lactose and lactose-free products contain glucose as a result of lactose cleavage; however, it is not possible to separate this gluc…
	Finnish cultured milk, flavoured	SUCS	SUGAR-LACS	Most sucrose comes from table sugar, with the amount of sucrose from fruit being negligible. The cellular structure of the fruit has been broken down, and the sugars naturally present in fruit are considered free. Lactose from dairy is not counted as free sugar. Low-lactose and lactose-free products contain glucose as a result of lactose cleavage; however, it is not possible to separate this gluc…
	dairy-based desserts	SUCS	SUGAR-LACS	Most sucrose comes from table sugar, with the amount of sucrose from fruit being negligible. The cellular structure of the fruit has been broken down, and the sugars naturally present in fruit are considered free. Lactose from dairy is not counted as free sugar. Low-lactose and lactose-free products contain glucose as a result of lactose cleavage; however, it is not possible to separate this gluc…
	ice cream	SUGAR-LACS	SUGAR-LACS	May contain glucose syrup in addition to table sugar. Lactose from dairy is not counted as free sugar. Low-lactose and lactose-free products contain glucose as a result of lactose cleavage; however, it is not possible to separate this glucose from the glucose found in other sources.
	ice lollies	SUGAR	SUGAR	The amount of naturally occurring sugars is negligible; all sugars are considered added/free.
	table sugar	SUGAR	SUGAR	All sugars are considered added/free.
	honey	0	SUGAR	All of the sugar is naturally occurring and therefore not added, but is considered free sugar.
	sweets	SUGAR	SUGAR	The amount of naturally occurring sugars is negligible; all sugars are considered added/free.
	chocolate	SUGAR-LACS	SUGAR-LACS	Lactose from dairy is not counted as free sugar.
	nuts, dried fruit, snacks with added sugar	SUCS	SUCS	Most of the sucrose comes from table sugar and is considered added and free sugar.
	spices, dressings, sauces, meal replacement products, other miscellanous items	SUCS	SUGAR	The most used products were reviewed from the DAGIS data, and the proportion of added sugar was estimated from corresponding recipes from Fineli. Most sucrose comes from table sugar, with the amount of sucrose from fruit being negligible. The cellular structure of the vegetables has been broken down, and the sugars naturally present in vegetables are considered free.
	fruit drinks, sweetened with sugar	SUGAR*0.90	SUGAR	The most used products were reviewed from the DAGIS data, and the proportion of added sugar was estimated from corresponding recipes from Fineli. The sugar from berries is not included in added sugar.
	soft drinks, sweetened with sugar	SUGAR	SUGAR	The amount of naturally occurring sugars is negligible; all sugars are considered added/free.
	plant-based dairy alternative drinks, unsweetened	0	SUGAR	All sugar in dairy-alternative drinks is free sugar.
	oat-based dairy alternative drinks, sweetened	SUGAR*0.35	SUGAR	The most used products were reviewed from the DAGIS data, and the proportion of added sugar was estimated using corresponding products from Fineli and the amount of added sugar in one product reported by the manufacturer.
	soy-based and other plant-based sweetened, flavoured dairy alternative drinks	SUGAR*0.55	SUGAR	The most used products were reviewed from the DAGIS data, and the proportion of added sugar was estimated using corresponding products from Fineli and the amount of added sugar in one product reported by the manufacturer.
	soy-based and other plant-based sweetened, unflavoured dairy alternative drinks	SUGAR*0.75	SUGAR	The most used products were reviewed from the DAGIS data, and the proportion of added sugar was estimated using corresponding products from Fineli and the amount of added sugar in one product reported by the manufacturer.
	oat-based snacks and desserts	SUGAR*0.95	SUGAR	The proportion of added sugar of the most used products in the DAGIS data was estimated by comparing with an unsweetened product.
	soy-based snacks and desserts	SUGAR*0.95	SUGAR	The proportion of added sugar was estimated in Fineli based on the ingredients of a similar product.
